# Supplementary material for: 20E-mediated regulation of BmKr-h1 by BmKRP promotes oocyte maturation
Source: BMC Biol. 2021 Feb 25;19:39. doi: 10.1186/s12915-021-00952-2 (PMC7905918; doi:10.1186/s12915-021-00952-2)
Supplement: Supplementary file 2 — Additional file 2. The individual data values for Figs. 1, 3a-c, Fig. 4E-J, Fig. 5D, F-G, Fig. S3A-S3D and Fig. S7A-S7D. [file 12915_2021_952_MOESM2_ESM.xlsx]

## Sheet: Sheet1
Figure 1	A	PP	P1	P2	P3	P4	P5	P6	P7	P8	Ad
		0.000905499	0.00318608	0.00414619	0.00546335	0.00847835	0.0130573	0.0140042	0.0133317	0.0778586	0.0532528
		0.00102015	0.00275831	0.00256469	0.00442839	0.00757782	0.0116704	0.00711461	0.0106574	0.0755721	0.0417234
		0.000930311	0.00240625	0.00495809	0.00298511	0.00812171	0.0114699	0.0178987	0.00633254	0.0701214	0.0502059
Figure 1	B	DMSO	0.0113749	0.0130401	0.0122535
		20E	0.025665	0.0263111	0.0210274
Figure 1	C	0h	0.0113749	0.0130401	0.012318
		1h	0.0127267	0.0127355	0.012874
		2h	0.0139642	0.0145383	0.013697
		4h	0.0180636	0.0163111	0.0170274
		8h	0.017051	0.0138209	0.0154099
		24h	0.0140625	0.0120402	0.0113986
Figure 1	D	DMSO	10-7	10-6	10-5	10-4	10-3	10-2	10-1	1	10
		4.78406e-06	2.8315e-06	4.40223e-06	2.15333e-06	3.06291e-06	4.94705e-06	4.49473e-06	5.22912e-06	2.24956e-05	4.10194e-05
		2.41955e-05	1.57024e-05	1.20277e-05	1.10641e-05	9.87304e-06	1.68509e-05	1.37258e-05	3.36634e-05	3.60582e-05	5.88944e-05
		1.00373e-05	1.18933e-05	3.92801e-06	1.04731e-05	1.88695e-05	1.03712e-05	1.0337e-05	2.42059e-05	4.39071e-05	9.49807e-05
Figure 1	E	0h	2.43929e-06	3.41244e-06	2.64045e-06
		0.5h	7.32393e-06	5.71773e-06	6.95435e-06
		1h	1.57899e-05	7.55743e-06	4.96033e-06
		2h	4.60015e-06	1.65633e-05	1.72118e-05
		4h	4.29226e-05	2.93091e-05	3.6377e-05
		8h	3.26573e-05	3.56979e-05	3.59085e-05
		12h	3.1679e-05	3.027e-05	3.63258e-05
		24h	4.4803e-05	2.95507e-05	3.00561e-05
Figure 3	A		20E			DMSO
		pGL3	29.3339	21.184	22.3638	22.6078	21.6544	23.5325
		-877	197.58	188.882	192.253	145	132.636	129.493
		-1877	135.982	117.448	127.453	55.5358	44.7761	51.0111
		-2877	190.207	182.845	177.782	115.675	110.286	109.234
Figure 3	B		20E			DMSO
		pGL3	2.7791	3.37778	2.3468	2.94388	2.52199	3.3512
		-202	34.3701	39.7252	35.6227	37.5982	37.3024	33.4982
		-248	140.618	121.656	87.9353	66.463	54.1323	70.728
		-291	252.716	250.716	244.661	117.954	106.272	135.023
		-326	295	174.954	240.779	104.245	73.8367	125.743
		-374	144.341	180.494	122.836	99.3266	93.9947	114.475
		-431	205.722	202.716	198.484	115.155	109.154	109.214
		-473	73.516	71.0701	79.9553	44.0057	43.6147	44.5302
		-877	97.1658	129.495	81.1645	66.0503	59.2057	70.2928
		-1877	131.009	155.335	103.314	92.1654	78.5646	73.4298
Figure 3	C		20E			DMSO
		-2877mut	125.337	147.45	114.447	164.556	130.44	161.614
		-2877	167.923	199.744	169.935	115.899	121.495	100.064
Figure 4	E	EGFP		BmKRP-EGFP
		IgG	AbGFP	IgG	AbGFP
		6.9603	5.54296	7.14145	15.9073
		5.5365	7.45109	5.40816	10.622
		5.90164	5.66338	4.31694	9.04532
Figure 4	H		WT-BmKr-h1-P-Luc			Mut-BmKr-h1-P-Luc
		BmKRP-GFP	156.597	145.841	132.963	85.8908	68.8315	68.5337
		GFP	69.1154	80.7078	106.747	98.7091	82.9986	109.762
Figure 4	I		dsGFP			dsKRP
			0.0641527	0.0801505	0.083318	0.0319593	0.022718	0.028999
Figure 4	J
			DMSO			20E
	WT-BmKr-h1-P-Luc	dsGFP	70.6639	70.9512	83.9625	90.9707	92.1048	91.5953
		dsKRP	73.5862	76.8686	84.7939	75.5718	69.6403	80.7719
	Mut-BmKr-h1-P-Luc	dsGFP	71.9239	64.7283	64.8277	70.3362	59.7171	61.8856
		dsKRP	56.536	53.5995	64.6934	57.9607	59.7458	55.013
Figure 5	D	Egg Length（µm）			Egg Width（µm）
		WT	Mut KRP		WT	Mut KRP
		1357.59	1218.16		1034.95	956.41
		1393.1	1217.54		1093.04	975.28
		1370.87	1206.26		1000.59	999.36
		1386.5	1195.59		1044.32	987.26
		1394.9	1226.29		1072.77	964.93
		1376.24	1242.03		1063.43	914.06
		1343.18	1207.76		1052.39	939.31
		1378.51	1188.45		1034.15	893.76
		1368.85	1228.9		1037.5	934.25
		1359.23	1213.15		1030.22	865.21
		1330.52	1205.85		1068.39	817.28
		1362.32	1232.7		1024.19	849.42
		1354.62	1209.78		970.13	819.18
		1379.14	1262.18		1006.52	955.53
		1374.73	1132.3		1059.72	978.11
		1396.94	1186.4		977.26	999.45
		1378.96	1257.98		1111.51	1014.75
		1364.41	1247.39		1016.64	953.26
		1364.58	1255.96		943.64	915.49
		1366.08	1249.13		1062.37	985.31
Figure 5	F	WT	0.0644399	0.0519608	0.0745942
		Bmkrp-/-	0.0391584	0.0343154	0.0471627
Figure 5	G	WT	0.423529	0.370637	0.3304
		Bmkrp-/-	0.180241	0.220741	0.235693
Figure S3	A	PP	P1	P2	P3	P4	P5	P6	P7	P8	Ad
		0.0113434	0.0197364	0.0231796	0.0277186	0.0434651	0.0459752	0.0250855	0.0326223	0.553632	0.209351
		0.0111331	0.0190377	0.0130663	0.0312934	0.0364484	0.0342679	0.0227183	0.022577	0.582367	0.191843
		0.0113277	0.011858	0.0199703	0.0125167	0.0498591	0.0317302	0.0498245	0.0194512	0.825305	0.309927
Figure S3	B	0h	0.030501	0.0329861	0.0351094
		1h	0.0386604	0.0406106	0.0509067
		2h	0.0369828	0.0578717	0.0431349
		4h	0.0529216	0.0420136	0.0465524
		8h	0.044133	0.037891	0.0303955
		24h	0.0296875	0.0297287	0.0320618
Figure S3	C	DMSO	10-7	10-6	10-5	10-4	10-3	10-2	10-1	1	10
		1.84561e-05	4.55364e-06	4.41343e-06	1.96109e-05	0.000173678	0.000185438	0.000165387	0.000164563	7.41829e-05	1.64739e-05
		3.5546e-05	3.7089e-05	2.03653e-05	3.35605e-06	0.000184601	0.000176648	0.000227434	0.000258902	6.1448e-05	0.000122764
		1.96535e-05	2.06382e-05	1.12049e-06	6.95697e-06	0.000174601	0.000258982	0.000155941	0.000157451	0.000154638	8.29088e-05
Figure S3	D	0h	0.000143519	0.000136952	0.000194832
		0.5h	0.000200343	0.000210277	0.000216452
		1h	1.03188e-09	0.000210277	0.000517685
		2h	0.000508734	0.000362402	0.000711532
		4h	0.000517894	0.00048124	0.000681153
		8h	0.000724302	0.00070718	0.00042718
		12h	0.000464576	0.00066199	0.000410339
		24h	0.0003253	0.000459769	0.000211384
Figure S7	A	PP	P1	P2	P3	P4	P5	P6	P7	P8	Ad
		0.0546362	0.0802697	0.0695888	0.13277	0.158989	0.106211	0.117115	0.152196	0.877822	0.855002
		0.0633286	0.0593339	0.0590057	0.0940779	0.184284	0.099511	0.0816729	0.1125	0.877213	0.946058
		0.0881436	0.0468762	0.0730992	0.113204	0.178872	0.114308	0.103092	0.151669	0.585605	1.06142
Figure S7	B	0h	0.0855409	0.106833	0.108819
		1h	0.112344	0.126219	0.118421
		2h	0.115583	0.124625	0.104113
		4h	0.125782	0.122427	0.125695
		8h	0.13277	0.126131	0.119245
		24h	0.119245	0.133879	0.136314
Figure S7	C	DMSO	10-7	10-6	10-5	10-4	10-3	10-2	10-1	1	10
		0.0597709	0.0510877	0.0578063	0.063734	0.0583233	0.0507146	0.0522413	0.091196	0.0836279	0.093512
		0.0575966	0.0513129	0.0590326	0.0574998	0.0504718	0.0663312	0.0556437	0.0718476	0.0856446	0.0873539
		0.056897	0.0638085	0.0669746	0.0703457	0.0529882	0.0446019	0.0414103	0.0799758	0.0902661	0.0776642
Figure S7	D	0h	0.0570255	0.0544272	0.069088
		0.5h	0.0710942	0.0724043	0.068654
		1h	0.072467	0.0772966	0.075733
		2h	0.0792023	0.0773552	0.073598
		4h	0.0830204	0.0790562	0.078433
		8h	0.0898527	0.0990831	0.093477
		12h	0.0929782	0.0899816	0.080319
		24h	0.0777467	0.075495	0.071416
